# Supplementary material for: A 69 kbp Deletion at the Berry Color Locus Is Responsible for Berry Color Recovery in Vitis vinifera L. Cultivar ‘Riesling Rot’
Source: Int J Mol Sci. 2022 Mar 28;23(7):3708. doi: 10.3390/ijms23073708 (PMC8998622; doi:10.3390/ijms23073708)
Supplement: Supplementary file 1 [file ijms-23-03708-s001.zip]

Archive with 2 entries (2 files):
- ijms-1639190 - sup revised/ijms-1639190 sup revised.xlsx
- ijms-1639190 - sup revised/Supplemental Figures.pdf
