# Supplementary material for: A 69 kbp Deletion at the Berry Color Locus Is Responsible for Berry Color Recovery in Vitis vinifera L. Cultivar ‘Riesling Rot’
Source: Int J Mol Sci. 2022 Mar 28;23(7):3708. doi: 10.3390/ijms23073708 (PMC8998622; doi:10.3390/ijms23073708)
Supplement: Supplementary file 1 [file ijms-23-03708-s001.zip › ijms-1639190 - sup revised/ijms-1639190 sup revised.xlsx]

## Sheet: S1
Table S1. Analyzed 'Riesling' accessions and selfings. BCL = berry color locus.
Prime name (Official Variety Name)	Accession name (Name in Repository)	Accession no. / Seedling no.	Variety no. VIVC	Selfing-line no. / Selfing of	Plant origin / Origin of leaf sample	Anthocyanin analysis	Transcript analysis	Remark
Pinot Noir	HOHMANN 41/5/96	DEU098-1997-056	9279	-	field	yes	-	Reference cultivar
Heunisch Weiss	VELTLINER GRAU	DEU098-2001-091	5374	-	field	-	-	Reference cultivar; known 'Riesling' parent
Riesling Weiss	Ortlieber Gelb	DEU098-1993-305	10077	2013-321	field	-	yes	Standard clone
Riesling Rot	Riesling Rot	DEU098-1998-129	10076	2013-322	field	yes	yes	Standard clone
Riesling Weiss	ROTER RIESLING (MUT.) 53/11	DEU098-2016-005	10077	2014-271	field	-	-	Back mutation from Riesling Rot to white
-	RWs1	2013-321-5	-	DEU098-1993-305	greenhouse	-	-	Haplophase A homozygous at BCL
-	RWs2	2013-321-6	-	DEU098-1993-305	greenhouse	-	-	Haplophase A homozygous at BCL
-	RWs3	2013-321-1	-	DEU098-1993-305	greenhouse	-	-	Haplophase B homozygous at BCL
-	RWs4	2013-321-2	-	DEU098-1993-305	greenhouse	-	-	Haplophase B homozygous at BCL
-	RWs5	2013-321-3	-	DEU098-1993-305	greenhouse	-	-	Haplophase B homozygous at BCL
-	RWs6	2013-321-4	-	DEU098-1993-305	greenhouse	-	-	Haplophase B homozygous at BCL
-	RRs1	2013-322-09	-	DEU098-1998-129	greenhouse	-	yes	Haplophase A homozygous at BCL
-	RRs2	2013-322-10	-	DEU098-1998-129	greenhouse	-	-	Haplophase A homozygous at BCL
-	RRs3	2013-322-11	-	DEU098-1998-129	greenhouse	-	yes	Haplophase A homozygous at BCL
-	RRs4	2013-322-12	-	DEU098-1998-129	greenhouse	-	-	Haplophase A homozygous at BCL
-	RRs5	2013-322-01	-	DEU098-1998-129	greenhouse	yes	yes	Heterozygous at BCL
-	RRs6	2013-322-02	-	DEU098-1998-129	greenhouse	yes	yes	Heterozygous at BCL
-	RRs7	2013-322-03	-	DEU098-1998-129	greenhouse	-	-	Heterozygous at BCL
-	RRs8	2013-322-04	-	DEU098-1998-129	greenhouse	-	-	Heterozygous at BCL
-	RRs9	2013-322-05	-	DEU098-1998-129	greenhouse	-	-	Haplophase B homozygous at BCL
-	RRs10	2013-322-06	-	DEU098-1998-129	greenhouse	yes	yes	Haplophase B homozygous at BCL
-	RRs11	2013-322-07	-	DEU098-1998-129	greenhouse	yes	yes	Haplophase B homozygous at BCL
-	RRs12	2013-322-08	-	DEU098-1998-129	greenhouse	-	-	Haplophase B homozygous at BCL
-	BRRs1	2014-271-1	-	DEU098-2016-005	greenhouse	-	-	Haplophase A homozygous at BCL
-	BRRs2	2014-271-2	-	DEU098-2016-005	greenhouse	-	-	Haplophase A homozygous at BCL
-	BRRs3	2014-271-3	-	DEU098-2016-005	greenhouse	-	-	Haplophase A homozygous at BCL
-	BRRs4	2014-271-4	-	DEU098-2016-005	greenhouse	-	-	Haplophase A homozygous at BCL
-	BRRs5	2014-271-5	-	DEU098-2016-005	greenhouse	-	-	Haplophase B homozygous at BCL
-	BRRs6	2014-271-6	-	DEU098-2016-005	greenhouse	-	-	Haplophase B homozygous at BCL
-	BRRs7	2014-271-7	-	DEU098-2016-005	greenhouse	-	-	Haplophase B homozygous at BCL
-	BRRs8	2014-271-8	-	DEU098-2016-005	greenhouse	-	-	Haplophase B homozygous at BCL
Riesling Rot	Riesling, Roter (jung)	-	10076	-	Federal Plant Variety Office, Testing station Hassloch	-	-	Confirmed VvmybA3/1RR allele
Riesling Rot	Riesling, Roter (alt)	-	10076	-	Federal Plant Variety Office, Testing station Hassloch	-	-	Confirmed VvmybA3/1RR allele
Riesling Rot	Riesling Rot Gm 4	-	10076	-	Hochschule Geisenheim University	-	-	Confirmed VvmybA3/1RR allele
Riesling Rot	Stiftsgut Meyer RR 1	-	10076	-	Klingenmünster	-	-	Confirmed VvmybA3/1RR allele
Riesling Rot	Stiftsgut Meyer RR 2	-	10076	-	Klingenmünster	-	-	Confirmed VvmybA3/1RR allele
Riesling Rot	Roter Riesling (Mut, Weisbrodt)	DEU363-107	10076	-	Dienstleistungszentrum Ländlicher Raum Rheinpfalz, Neustadt	-	-	Confirmed VvmybA3/1RR allele
Riesling Rot	Roter Riesling (Rote Haelfte)	DEU363-083	10076	-	Dienstleistungszentrum Ländlicher Raum Rheinpfalz, Neustadt	-	-	Confirmed VvmybA3/1RR allele
Riesling Rot	Roter Riesling	DEU363-131	10076	-	Dienstleistungszentrum Ländlicher Raum Rheinpfalz, Neustadt	-	-	Confirmed VvmybA3/1RR allele
Riesling Rot	RR 41.1	-	10076	-	Region of Saxony	-	-	Confirmed VvmybA3/1RR allele
Riesling Rot	RR 41.3	-	10076	-	Region of Saxony	-	-	Confirmed VvmybA3/1RR allele
Riesling Rot	Riesling, Roter	DEU456-1233	10076	-	Staatliche Lehr- und Versuchsanstalt für Wein und Obstbau,Weinsberg	-	-	Confirmed VvmybA3/1RR allele
Riesling Rot	Riesling, Roter	DEU456-1234	10076	-	Staatliche Lehr- und Versuchsanstalt für Wein und Obstbau,Weinsberg	-	-	Confirmed VvmybA3/1RR allele
Riesling Rot	Westhofen RR 1	-	10076	-	Westhofen	-	-	Confirmed VvmybA3/1RR allele
Riesling Rot	Westhofen RR 2	-	10076	-	Westhofen	-	-	Confirmed VvmybA3/1RR allele
Riesling Rot	Westhofen RR 3	-	10076	-	Westhofen	-	-	Confirmed VvmybA3/1RR allele
Riesling Rot	Westhofen RR 4	-	10076	-	Westhofen	-	-	Confirmed VvmybA3/1RR allele

## Sheet: S2
Table S2. Genotypic data of 15 SSR loci from the analyzed accessions and seedlings. md = missing data; ng = not genotyped.
Prime name (Official Variety Name)	Accession name (Name in Repository)	VVS2	VVMD5	VVMD7	VVMD25	VVMD27	VVMD28	VVMD32	VrZag62	VrZag79	VMC6B11	VMC5G7	GF02-55	GF02-50	VMC8C2	VMC7G3	Haplophase status at BCL of selfed Riesling seedlings
Pinot Noir	HOHMANN 41/5/96	137:151	230:240	239:243	239:249	186:190	218:236	240:272	188:194	239:245	ng	ng	ng	ng	ng	ng
Heunisch Weiss	VELTLINER GRAU	133:143	236:242	239:249	239:255	180:182	228:246	250:272	196:204	237:243	104:104	198:198	217:217	160:182	143:147	114:136
Riesling Weiss	Ortlieber Gelb	143:151	228:236	249:257	249:255	182:190	228:234	252:272	194:204	243:245	89:104	198:216	215:217	160:182	143:147	114:136
Riesling Rot	Riesling Rot	143:151	228:236	249:257	249:255	182:190	228:234	252:272	194:204	243:245	89:104	198:216	215:217	160:182	143:147	114:136
Riesling Weiss	ROTER RIESLING (MUT.) 53/11	143:151	228:236	249:257	249:255	182:190	228:234	252:272	194:204	243:245	89:104	198:216	215:217	160:182	143:147	114:136
-	RWs1	md	228:236	249:257	255:255	182:182	228:234	252:252	194:204	243:245	89:89	216:216	215:215	160:160	147:147	114:114	A/A
-	RWs2	151:151	228:236	249:249	249:249	182:182	228:234	252:272	204:204	243:243	89:89	216:216	215:215	160:160	147:147	114:114	A/A
-	RWs3	143:143	md	257:257	255:255	182:190	234:234	252:252	194:194	243:245	104:104	198:198	217:217	182:182	143:143	136:136	B/B
-	RWs4	143:143	md	249:249	255:255	182:190	228:234	252:252	204:204	243:245	104:104	198:198	217:217	182:182	143:143	136:136	B/B
-	RWs5	143:151	md	249:249	249:255	190:190	228:234	272:272	204:204	245:245	104:104	198:198	217:217	182:182	143:143	136:136	B/B
-	RWs6	151:151	md	257:257	249:249	182:190	234:234	252:272	194:204	243:245	104:104	198:198	217:217	182:182	143:143	136:136	B/B
-	RRs1	143:143	228:236	249:257	255:255	182:182	234:234	252:272	194:204	243:245	89:89	216:216	215:215	160:160	147:147	114:114	A/A
-	RRs2	143:151	228:236	249:249	249:255	182:190	228:234	252:252	204:204	243:245	89:89	216:216	215:215	160:160	147:147	114:114	A/A
-	RRs3	151:151	228:236	249:249	249:249	190:190	228:228	272:272	204:204	243:245	89:89	216:216	215:215	160:160	147:147	114:114	A/A
-	RRs4	143:143	228:236	249:257	255:255	182:182	228:234	252:272	194:204	243:243	89:89	216:216	215:215	160:160	147:147	114:114	A/A
-	RRs5	143:151	228:228	249:257	249:255	182:190	228:228	272:272	194:204	243:243	89:104	198:216	215:217	160:182	143:147	114:136	A/B
-	RRs6	143:151	228:228	249:249	249:249	182:190	234:234	272:272	204:204	243:245	89:104	198:216	215:217	160:182	143:147	114:136	A/B
-	RRs7	151:151	228:228	249:249	249:249	182:182	234:234	252:252	md	md	89:104	198:216	215:217	160:182	143:147	114:136	A/B
-	RRs8	143:151	236:236	257:257	249:255	182:190	228:234	252:272	194:194	243:245	89:104	198:216	215:217	160:182	143:147	114:136	A/B
-	RRs9	151:151	228:236	249:257	249:249	182:190	234:234	252:272	194:204	243:245	104:104	198:198	217:217	182:182	143:143	136:136	B/B
-	RRs10	151:151	228:236	249:249	249:249	182:190	228:234	252:272	204:204	243:245	104:104	198:198	217:217	182:182	143:143	136:136	B/B
-	RRs11	143:151	228:228	249:249	249:255	190:190	234:234	252:272	204:204	245:245	104:104	198:198	217:217	182:182	143:143	136:136	B/B
-	RRs12	143:143	228:236	249:257	255:255	182:190	228:228	252:272	194:204	243:245	104:104	198:198	217:217	182:182	143:143	136:136	B/B
-	BRRs1	143:151	228:228	249:257	249:255	190:190	228:234	252:272	194:204	245:245	89:89	216:216	215:215	160:160	147:147	114:114	A/A
-	BRRs2	143:151	236:236	249:249	249:255	182:182	228:234	252:272	204:204	243:243	89:89	216:216	215:215	160:160	147:147	114:114	A/A
-	BRRs3	143:151	236:236	249:257	255:255	182:190	234:234	252:252	194:204	243:245	89:89	216:216	215:215	160:160	147:147	114:114	A/A
-	BRRs4	143:143	236:236	249:249	255:255	190:190	228:234	272:272	204:204	245:245	89:89	216:216	215:215	160:160	147:147	114:114	A/A
-	BRRs5	143:143	228:236	249:257	255:255	190:190	228:234	252:272	194:204	245:245	104:104	198:198	217:217	182:182	143:143	136:136	B/B
-	BRRs6	143:151	228:228	257:257	249:255	190:190	228:234	252:252	194:194	245:245	104:104	198:198	217:217	182:182	143:143	136:136	B/B
-	BRRs7	143:143	236:236	249:257	255:255	182:182	234:234	252:252	194:204	243:243	104:104	198:198	217:217	182:182	143:143	136:136	B/B
-	BRRs8	143:151	228:236	249:249	249:255	190:190	228:234	252:272	204:204	245:245	104:104	198:198	217:217	182:182	143:143	136:136	B/B
		Genome-wide SSR-markers									Berry color locus-specific SSR markers

## Sheet: S3
Table S3. Berry color locus-specific genotypic data of analyzed 'Riesling' accessions and selfings. BCL = berry color locus; nt = not tested.
Prime name (Official Variety Name)	Accession name (Name in Repository)	GF02-61	GF02-62	VvmybA3/1RR	VvmybA1a	GF02-68	GF02-69	GF02-70	GF02-72	VvmybA3	VVNTM5	VVNTM6	Remark
Riesling Weiss	Riesling Weiß	286	385	-	x	390	451	424	248	x	294	148	Standard clone
Riesling Rot	Riesling Rot	286	385	x	x	390	451	424	248	x	294	148	Standard clone
Riesling Weiss	ROTER RIESLING (MUT.) 53/11	286	385	-	x	390	451	424	248	x	294	148	Back mutation from Riesling Rot to white
-	RWs1	286	385	-	x	390	451	424	248	x	294	148	Haplophase A homozygous at BCL
-	RWs2	286	385	-	x	390	451	424	248	x	294	148	Haplophase A homozygous at BCL
-	RWs3	286	385	-	x	390	451	424	248	x	294	148	Haplophase B homozygous at BCL
-	RWs4	286	385	-	x	390	451	424	248	x	294	148	Haplophase B homozygous at BCL
-	RWs5	286	385	-	x	390	451	424	248	x	294	148	Haplophase B homozygous at BCL
-	RWs6	286	385	-	x	390	451	424	248	x	294	148	Haplophase B homozygous at BCL
-	RRs1	286	385	-	x	390	451	424	248	x	294	148	Haplophase A homozygous at BCL
-	RRs2	286	385	-	x	390	451	424	248	x	294	148	Haplophase A homozygous at BCL
-	RRs3	286	385	-	x	390	451	424	248	x	294	148	Haplophase A homozygous at BCL
-	RRs4	286	385	-	x	390	451	424	248	x	294	148	Haplophase A homozygous at BCL
-	RRs5	286	385	x	x	390	451	424	248	x	294	148	Heterozygous at BCL
-	RRs6	286	385	x	x	390	451	424	248	x	294	148	Heterozygous at BCL
-	RRs7	286	385	x	x	390	451	424	248	x	294	148	Heterozygous at BCL
-	RRs8	286	385	x	x	390	451	424	248	x	294	148	Heterozygous at BCL
-	RRs9	286	385	x	-	-	-	-	-	-	294	148	Haplophase B homozygous at BCL
-	RRs10	286	385	x	-	-	-	-	-	-	294	148	Haplophase B homozygous at BCL
-	RRs11	286	385	x	-	-	-	-	-	-	294	148	Haplophase B homozygous at BCL
-	RRs12	286	385	x	-	-	-	-	-	-	294	148	Haplophase B homozygous at BCL
-	BRRs1	286	385	-	x	390	451	424	248	x	294	148	Haplophase A homozygous at BCL
-	BRRs2	286	385	-	x	390	451	424	248	x	294	148	Haplophase A homozygous at BCL
-	BRRs3	286	385	-	x	390	451	424	248	x	294	148	Haplophase A homozygous at BCL
-	BRRs4	286	385	-	x	390	451	424	248	x	294	148	Haplophase A homozygous at BCL
-	BRRs5	286	385	-	x	390	451	424	248	x	294	148	Haplophase B homozygous at BCL
-	BRRs6	286	385	-	x	390	451	424	248	x	294	148	Haplophase B homozygous at BCL
-	BRRs7	286	385	-	x	390	451	424	248	x	294	148	Haplophase B homozygous at BCL
-	BRRs8	286	385	-	x	390	451	424	248	x	294	148	Haplophase B homozygous at BCL
Riesling Rot	Riesling, Roter (jung)	nt	nt	x	nt	nt	nt	nt	nt	nt	nt	nt	Confirmed VvmybA3/1RR allele
Riesling Rot	Riesling, Roter (alt)	nt	nt	x	nt	nt	nt	nt	nt	nt	nt	nt	Confirmed VvmybA3/1RR allele
Riesling Rot	Riesling Rot Gm 4	nt	nt	x	nt	nt	nt	nt	nt	nt	nt	nt	Confirmed VvmybA3/1RR allele
Riesling Rot	Stiftsgut Meyer RR 1	nt	nt	x	nt	nt	nt	nt	nt	nt	nt	nt	Confirmed VvmybA3/1RR allele
Riesling Rot	Stiftsgut Meyer RR 2	nt	nt	x	nt	nt	nt	nt	nt	nt	nt	nt	Confirmed VvmybA3/1RR allele
Riesling Rot	Roter Riesling (Mut, Weisbrodt)	nt	nt	x	nt	nt	nt	nt	nt	nt	nt	nt	Confirmed VvmybA3/1RR allele
Riesling Rot	Roter Riesling (Rote Haelfte)	nt	nt	x	nt	nt	nt	nt	nt	nt	nt	nt	Confirmed VvmybA3/1RR allele
Riesling Rot	Roter Riesling	nt	nt	x	nt	nt	nt	nt	nt	nt	nt	nt	Confirmed VvmybA3/1RR allele
Riesling Rot	RR 41.1	nt	nt	x	nt	nt	nt	nt	nt	nt	nt	nt	Confirmed VvmybA3/1RR allele
Riesling Rot	RR 41.3	nt	nt	x	nt	nt	nt	nt	nt	nt	nt	nt	Confirmed VvmybA3/1RR allele
Riesling Rot	Riesling, Roter	nt	nt	x	nt	nt	nt	nt	nt	nt	nt	nt	Confirmed VvmybA3/1RR allele
Riesling Rot	Riesling, Roter	nt	nt	x	nt	nt	nt	nt	nt	nt	nt	nt	Confirmed VvmybA3/1RR allele
Riesling Rot	Westhofen RR 1	nt	nt	x	nt	nt	nt	nt	nt	nt	nt	nt	Confirmed VvmybA3/1RR allele
Riesling Rot	Westhofen RR 2	nt	nt	x	nt	nt	nt	nt	nt	nt	nt	nt	Confirmed VvmybA3/1RR allele
Riesling Rot	Westhofen RR 3	nt	nt	x	nt	nt	nt	nt	nt	nt	nt	nt	Confirmed VvmybA3/1RR allele
Riesling Rot	Westhofen RR 4	nt	nt	x	nt	nt	nt	nt	nt	nt	nt	nt	Confirmed VvmybA3/1RR allele

## Sheet: S4
Table S4. Annotations in the BAC sequences 07A05 and 05I18. SNP positions refer to the PN40024 12x reference sequence (http://ensembl.gramene.org/Vitis_vinifera/Info/Index). LTR = long terminal repeat.
Annotation	BAC	Type	Region [bp]	Remark
VvmybA1	07A05	Gene	19332-20290	-
VvmybA3	07A05	Gene	87142-87824	-
Gret1	07A05	Transposon	21296-29980	-
5'-LTR	07A05	LTR	29981-30893	-
3'-LTR	07A05	LTR	20391-21295	-
VvmybA3/1RR	05I18	Gene	109544-110502	-
VvmybA2	05I18	Gene	49195-50434	-
SNP 1	05I18	Mutation	11646	C:A, 14141944
SNP 2	05I18	Mutation	22372	A:T, 14152670
SNP 3	05I18	Mutation	85776	C:T; 14216074

## Sheet: S5
Table S5. Anthocyanin composition [%] in berry skin samples. Cyan-gly = cyanidin-3-O-glucoside; Peo-gly = peonidin-3-O-glucoside; Delph-gly = delphinidin-3-O-glucoside; Petu-gly = petunidin-3-O-glucoside; Malv-gly = malvidin-3-O-glucoside; acyl = acylated 3-O-glucoside anthocyanins.
Prime name (Official Variety Name)	Accession name (Name in Repository)	Cyan-gly	Peo-gly	Delph-gly	Petu-gly	Malv-gly	Cyan-acyl	Peo-acyl	Delph-acyl	Petu-acyl	Malv-acyl	Unknown	3'-OH-anthocyanins	3'5'-OH-anthocyanins
Pinot Noir	HOHMANN 41/5/96	2.39±0.34	26.67±2.09	4.43±0.46	5.62±0.65	60.88±1.62	0	0	0	0	0	0	29.06±2.43	70.94±2.43
Riesling Rot	Riesling Rot	32.05±3.31	39.64±2.18	6.71±0.59	3.87±0.29	13.65±1.74	1.58±0.11	1.54±0.26	0±0	0.19±0.27	0.76±0.09	0	74.81±2.35	25.19±2.35
-	RRs5	29.54±4.09	50.21±3.5	1.41±0.12	0.89±0.14	1.83±0.36	7.2±0.58	4.78±0.32	3.28±0.37	0.49±0.05	0±0	0.37±0.03	91.73±0.87	7.89±0.91
-	RRs6	34.36±4.49	44.32±4.77	1.78±0.13	0.96±0.04	1.95±0.12	8.11±1.09	4.88±0.62	3.01±0.4	0.57±0.1	0±0	0.07±0.1	91.66±0.49	8.27±0.39
-	RRs10	5.79±0.86	32.52±1.46	5.61±0.28	5.37±0.13	32.54±1.18	2.38±0.37	6.39±0.68	3.51±0.33	2.5±0.32	0.08±0.12	3.31±0.12	47.07±1.25	49.62±1.13
-	RRs11	8.36±1.01	29.83±2.57	9.11±0.66	7.73±0.66	33.24±2.08	1.69±0.11	4.07±0.52	2±0.26	1.53±0.09	1.06±1.22	1.39±0.39	43.95±4.02	54.66±3.94

## Sheet: S6
Table S6. Haplophase inheritance along the second half of chromosome 2 of 'Riesling Rot' based on SSR marker data. BCL = berry color locus.
SSR marker	Physical position PN40024 (12x) [bp]	Unknown		Riesling Rot		Heunisch Weiss
		Haplophase A	Haplophase B	Haplophase A	Haplophase B (with mutation)	Haplophase A	Haplophase B
VMC6B11	8128449	89	unknown	89	104	104	104
VMC5G7	8222941	216	unknown	216	198	198	198
GF02-55	13998165	215	unknown	215	217	217	217
GF02-50	16086719	160	unknown	160	182	160	182
VMC8C2	17514962	147	unknown	147	143	147	143
VMC7G3	18270887	114	unknown	114	136	114	136
Remark	BCL between GF02-55 and GF02-50	Passed on to Riesling Rot	-	Inherited by unknown parent	Inherited by Heunisch Weiss	-	Passsed on to Riesling Rot

## Sheet: S7
Table S7. Used PCR primers with experimental utilization.
Primer name	Primer sequence 5'-3'	Target gene	Gene ID	Experimental utilization	Annealing temperature in (q)PCR [°C]	Reference
a	AAAAAGGGGGGCAATGTAGGGACCC	VvmybA1	VIT_02s0033g00410	Verification of Gret1 in proximity to VvmybA1	64	Kobayashi et al. (2004)
c	GAACCTCCTTTTTGAAGTGGTGACT					Kobayashi et al. (2004)
3'MybA3_f	CCTTGATTGCGGGTAGGCTTC	VvmybA3	VIT_02s0033g00450	Verification of VvmybA3 3'-part	60	Fournier-Level et al. (2009)
3'MybA3_rev	GGGCCCTCAAAATGGAGAAGT					Fournier-Level et al. (2009)
Prom_MybA3_f	AACCCGGTCATTGAATTGACAATAG	VvmybA3/1RR	-	Verification of VvmybA3/1RR	58	Fournier-Level et al. (2009)
3'MybA1_rev	TTGGCACCATAATTTTCCATTTTC					Fournier-Level et al. (2009)
VvMybA_RT_f	GAGTTTGCATTAGACGAGGTT	VvmybA1	VIT_02s0033g00410	Verification of VvmybA1 and VvmybA3/1RR expression in 'Riesling Weiss' and 'Riesling Rot'	60	Röckel et al. (2020)
VvMybA1_RT_r	CTTTTTGAAGTGGTGACT					Röckel et al. (2020)
VvMybA_RT2_f	TAGTCACCACTTCAAAAAGG	VvmybA1	VIT_02s0033g00410	Verification of VvmybA1 and VvmybA3/1RR expression in the RRs line	60	Mu et al. (2014)
VvMybA1_RT2_r	GAATGTGTTTGGGGTTTATC					Mu et al. (2014)
VvMybA_RT_f	GAGTTTGCATTAGACGAGGTT	VvmybA3	VIT_02s0033g00450	Verification of VvmybA3 expression	60	Röckel et al. (2020)
VvMybA3_RT_r	GTCCAGAGGCTTGCGAGA					This study

## Sheet: S8
Table S8. Information of primers used for berry color locus-specific SSR marker analysis. The physical position refers to the 12x version of the PN40024 reference genome (http://ensembl.gramene.org/Vitis_vinifera/Info/Index).
Marker name	Chromosome	Physical position PN40024 (12x)	Forward primer	Reverse primer	Reference
VMC6B11	2	8128449	TGATTATGGCAATAATCACACC	TTGCTTACCCATCAAAAAGAAA	Doligez et al. (2006); Riaz et al. (2004)
VMC5G7	2	8222941	CATTTCGCTGGTGACTTTC	ACTACCCTCTCTTTCTCGC	Doligez et al. (2006); Riaz et al. (2004)
GF02-55	2	13998165	AAAATTGAAGGACAGGAGGAGG	GCAAGGCTGGTCTACTCAGAAA	Huber et al. (2016)
VVNTM1	2	14149178	CCACGCCACTATTGCTAAAC	TGCACCGTATCAAGATCATGTC	Fournier-Level et al. (2009)
GF02-61	2	14187240	GCAAACCTCCAGAACCTGATTT	TATTGGTCGAGAAGGAATGTGG	Röckel et al. (2020)
GF02-62	2	14192053	GGGATTTGTTAAGGAGATTTGC	GATGACAGTTCAGAGGTTGGC	Röckel et al. (2020)
GF02-68	2	14253531	CCCCTGCCATCTCCATGC	GGTCGTTGCATCATTTTCTCCA	Röckel et al. (2020)
VVNTM3	2	14287923	TGCTGACCTGAATCATTTTCTACT	GATGTTCTGGAGAGATGCTTATC	Fournier-Level et al. (2009)
GF02-69	2	14287643	TTCCACTGTCAACTCATTTTCC	ATTTTCCATTCTCGGATACACC	This study
GF02-70	2	14292921	CCATTTACCTCTGGGAATTTGA	TTGGGGAATAGGAAAGAGTGAG	This study
GF02-72	2	14304409	TTTTGGCTCACTCACCATTT	GGGTAGTTGGGGAATAGGAA	This study
VVNTM5	2	14325217	AGGAGGAATCCACATCAAAAGA	TGATTCAAAGGAATAAATAACCATCA	Fournier-Level et al. (2009)
VVNTM6	2	14330197	CCTTCTTGGACACCCATACAAA	TTCCCTATCAACAAACTTGAGG	Fournier-Level et al. (2009)
GF02-50	2	16086719	TTAGTGCCAAGAATGATAGGGC	GTCCACTTGAGCTGTTGTTTTG	Schwander (unpublished; 2013)
VMC8C2	2	17514962	AAGGAATTTGGATACTGAAGGT	TGAAGACATCTACGTAGGTGAA	Doligez et al. (2006)
VMC7G3	2	18270887	TTACTAGTGCTGTCCTGCTCCA	TGCTTCCTCTCTTTCAACTTTCA	Doligez et al. (2006); Riaz et al. (2004)
